# Supplementary material for: Whole-Exome Screening and Analysis of Signaling Pathways in Multiple Endocrine Neoplasia Type 1 Patients with Different Outcomes: Insights into Cellular Mechanisms and Possible Functional Implications
Source: Int J Mol Sci. 2024 Jan 15;25(2):1065. doi: 10.3390/ijms25021065 (PMC10816043; doi:10.3390/ijms25021065)
Supplement: Supplementary file 1 [file ijms-25-01065-s001.zip]

Archive with 1 entries (1 files):
- ijms-2784639-supplementary.pdf
